# Supplementary material for: Developing a Stabilizing Formulation of a Live Chimeric Dengue Virus Vaccine Dry Coated on a High-Density Microarray Patch
Source: Vaccines (Basel). 2021 Nov 9;9(11):1301. doi: 10.3390/vaccines9111301 (PMC8625757; doi:10.3390/vaccines9111301)
Supplement: Supplementary file 1 [file vaccines-09-01301-s001.zip]

Archive with 1 entries (1 files):
- vaccines-1436826-supplementary.pdf
